# Supplementary material for: The Sorting and Transport of the Cargo Protein CcSnc1 by the Retromer Complex Regulate the Growth, Development, and Pathogenicity of Corynespora cassiicola
Source: J Fungi (Basel). 2024 Oct 14;10(10):714. doi: 10.3390/jof10100714 (PMC11508248; doi:10.3390/jof10100714)
Supplement: Supplementary file 1 [file jof-10-00714-s001.zip]

Archive with 2 entries (2 files):
- Video S1.mp4
- jof-3172391-supplementary.pdf
